# Supplementary material for: Effects of Ultra-High-Pressure Treatment on Chemical Composition and Biological Activities of Free, Esterified and Bound Phenolics from Phyllanthus emblica L. Fruits
Source: Molecules. 2024 Jul 3;29(13):3181. doi: 10.3390/molecules29133181 (PMC11243165; doi:10.3390/molecules29133181)
Supplement: Supplementary file 1 [file molecules-29-03181-s001.zip]

Archive with 1 entries (1 files):
- Table S1.Edge.xlsx
